# Supplementary material for: Characteristic metabolite profile of 10 colorectal cancer-related bacteria
Source: Front Oncol. 2025 Jul 14;15:1604876. doi: 10.3389/fonc.2025.1604876 (PMC12301220; doi:10.3389/fonc.2025.1604876)
Supplement: Supplementary Table 1 — The different metabolites of the 10 bacteria. [file Table1.xlsx]

## Sheet: Sheet1
Supplementary table 1	Lp	La	Lc	LGG	Bbi	Bbr	ETEC	Pa	Fne	Fn
	Galactinol	Galactinol	Galactinol	Galactinol	N-Acetyl-5-Hydroxytryptamine	N-Acetylaspartate	N-Acetylaspartate	Indole-3-Lactate	N-Acetyl-5-Hydroxytryptamine	Alpha-Aminoadipic Acid
	2-Hydroxyhexanoic Acid	2-Hydroxyhexanoic Acid	2-Hydroxyhexanoic Acid	2-Hydroxyhexanoic Acid	Glutamate	Chlorogenic Acid	N-Acetyl-5-Hydroxytryptamine	Alpha-Aminoadipic Acid	Glutamate	2-Hydroxyhexanoic Acid
	N-Acetylglycine	Urea	Urea	Urea	Alpha-Aminoadipic Acid	N-Acetyl-5-Hydroxytryptamine	Glutamate	Gluconic Acid Lactone	Alpha-Aminoadipic Acid	1-Monostearin
	Urea	3-Phenyllactic Acid	Glutaric Acid	Beta-Gentiobiose	2-Hydroxyhexanoic Acid	Glutamate	Urea	Piceatannol	2-Hydroxyhexanoic Acid	3,4-Dihydroxybenzoic Acid
	3-Phenyllactic Acid	Alpha-Aminoadipic Acid	Alpha-Aminoadipic Acid	Alpha-Aminoadipic Acid	1-Monostearin	Urea	Chlorogenic Acid	2-Hydroxy-2-Methylbutanoic Acid	1-Monostearin	Beta-Gentiobiose
	1-Kestose	Lithocholic Acid	Inosine	Citramalic Acid	Urea	Alpha-Aminoadipic Acid	Coniferin	Trans-4-Hydroxyproline	2-Hydroxy-2-Methylbutanoic Acid	Ribose
	Gamma-Aminobutyric Acid	Indole-3-Lactate	2-Hydroxy-2-Methylbutanoic Acid	3-Phenyllactic Acid	2-Hydroxy-2-Methylbutanoic Acid	2-Hydroxyhexanoic Acid	Spermine	3,6-Anhydro-D-Hexose	Cytidine-5-Monophosphate	Adenine
	Alpha-Aminoadipic Acid	Adenine	3,4-Dihydroxybenzoic Acid	2-Hydroxy-2-Methylbutanoic Acid	Cytidine-5-Monophosphate	Coniferin	Alpha-Aminoadipic Acid	2-Hydroxyhexanoic Acid	3,4-Dihydroxybenzoic Acid	Inositol-4-Monophosphate
	Indole-3-Lactate	Gamma-Aminobutyric Acid	Fructose-2,6-Bisphosphate	3,4-Dihydroxybenzoic Acid	Fructose-2,6-Bisphosphate	Spermine	2-Hydroxyhexanoic Acid	2-Hydroxybutanoic Acid	Beta-Gentiobiose	Adenosine
	2-Hydroxy-2-Methylbutanoic Acid	2-Hydroxy-2-Methylbutanoic Acid	3-Phenyllactic Acid	Inosine	Beta-Gentiobiose	1-Monostearin	2-Hydroxybutanoic Acid	Beta-Alanine	Adenine	Lactic Acid
	Gluconic Acid Lactone	Alpha-Ketoglutarate	Lactic Acid	Lactic Acid	3,4-Dihydroxybenzoic Acid	2-Hydroxy-2-Methylbutanoic Acid	2-Hydroxy-2-Methylbutanoic Acid	N-Methylalanine	5-Hydroxy-3-Indoleacetic Acid	5-Hydroxy-3-Indoleacetic Acid
	Adenine	Gluconic Acid Lactone	Hypoxanthine	Indole-3-Lactate	Chlorogenic Acid	Cytidine-5-Monophosphate	Guanine	Cytidine-5-Monophosphate	Gamma-Aminobutyric Acid	Guanine
	Spermine	Uridine 5'-Monophosphate	Ribonic Acid	Hypoxanthine	Adenine	Fructose-2,6-Bisphosphate	Hypoxanthine	Sophorose	Uridine 5'-Monophosphate	Aconitic Acid
	Adenosine	Lactic Acid	Uridine 5'-Monophosphate	Uridine 5'-Monophosphate	Inositol-4-Monophosphate	Guanine	Cytidine-5-Monophosphate	Beta-Gentiobiose	Inositol-4-Monophosphate	Citramalic Acid
	Citramalic Acid	Glycine	Xanthine	Aconitic Acid	Lactic Acid	Hypoxanthine	Malate	Inosine	Lactic Acid	Fructose-2,6-Bisphosphate
	Alpha-Ketoglutarate	2-Hydroxybutanoic Acid	Aconitic Acid	5-Hydroxy-3-Indoleacetic Acid	Uridine 5'-Monophosphate	1,5-Anhydroglucitol	Uracil	Aminomalonate	Glycine	Citraconic Acid
	Guanine	Hypoxanthine	Inositol-4-Monophosphate	Homocystine	3-Phenyllactic Acid	Gluconic Acid Lactone	Gluconic Acid Lactone	Fructose-1-Phosphate	Gluconic Acid Lactone	Cystathionine
	Glycine	N-Methylalanine	Gluconic Acid Lactone	2-Hydroxyglutaric Acid	Gluconic Acid Lactone	3-Phenyllactic Acid	3-Phenyllactic Acid	Inositol-4-Monophosphate	Citramalic Acid	Adenosine-5-Monophosphate
	Dopamine	Inositol-4-Monophosphate	Citramalic Acid	Gluconic Acid Lactone	Glycerol	Gamma-Aminobutyric Acid	Citramalic Acid	Ribose	Pentonic Acid	Uridine 5'-Monophosphate
	Lactic Acid	Aconitic Acid	2-Hydroxybutanoic Acid	Citraconic Acid	5-Hydroxy-3-Indoleacetic Acid	Beta-Gentiobiose	Pentonic Acid	Glycine	3-Phenyllactic Acid	Glycyl Tyrosine
	Uridine 5'-Monophosphate	Ribonic Acid	2-Hydroxyglutaric Acid	3'-Adenylic Acid	Citramalic Acid	Uracil	3,4-Dihydroxybenzoic Acid	Gamma-Aminobutyric Acid	Beta-Alanine	2-Hydroxybutanoic Acid
	Butyrolactam	3,4-Dihydroxybenzoic Acid	Indole-3-Lactate	Uric Acid	Citraconic Acid	3,4-Dihydroxybenzoic Acid	Beta-Gentiobiose	4-Aminophenol	Guanine	3-Phenyllactic Acid
	Ribonic Acid	Beta-Alanine	Cytidine-5-Monophosphate	3,6-Anhydro-D-Galactose	Glutathione	Lactic Acid	Thymine	2-Hydroxyglutaric Acid	Adenosine-5-Monophosphate	Pentonic Acid
	Lithocholic Acid	5-Hydroxy-3-Indoleacetic Acid	5-Hydroxy-3-Indoleacetic Acid	Glutathione	3'-Adenylic Acid	Citramalic Acid	Indole-3-Lactate	Uridine 5'-Monophosphate	Glycyl Tyrosine	Homocystine
	Beta-Alanine	Thymine	Citrulline	Adenosine-5-Monophosphate	Guanine	Uridine 5'-Monophosphate	Lithocholic Acid	Hydroxyproline	2-Hydroxybutanoic Acid	Glutathione
	Uracil	Xanthine	Uric Acid	Coniferin	Butyraldehyde	Glycerol	Noradrenaline	Sucrose-6-Phosphate	Butyraldehyde	Noradrenaline
	2-Hydroxyglutaric Acid	Citrulline	4-Aminophenol	3-Deoxyhexitol	3,6-Anhydro-D-Galactose	Glycyl Tyrosine	Pseudo Uridine	Adenosine-5-Monophosphate	Sucrose-6-Phosphate	Cysteine
	2-Hydroxybutanoic Acid	2-Hydroxyglutaric Acid	Beta-Gentiobiose	Ribonic Acid	Adenosine-5-Monophosphate	Cysteine	Lactic Acid	Fumaric Acid	Hypoxanthine	3,6-Anhydro-D-Galactose
	Hypoxanthine	Citramalic Acid	Adenosine-5-Monophosphate	Alpha-Ketoglutarate	Glycyl Tyrosine	Inositol-4-Monophosphate	5-Hydroxy-3-Indoleacetic Acid	Lactic Acid	Ribose	Uric Acid
	3'-Adenylic Acid	Epicatechin	Glutathione	Citrulline	Ribonic Acid	Pentonic Acid	Uridine 5'-Monophosphate	2,4-Hexadienedioic Acid	Butyrolactam	D-Erythro-Sphingosine
	Citrulline	Glutathione	3'-Adenylic Acid	Ribose-5-Phosphate	Homocystine	Glycine	4-Aminophenol	Glutamic Acid	D-Erythro-Sphingosine	Scopoletin
	Thymine	Uric Acid	Thymine	Fructose	Cysteine	Indole-3-Lactate	Inositol-4-Monophosphate	Cysteine	4-Hydroxyproline	Hypoxanthine
	Uric Acid	Butyrolactam	Homocystine	2-Hydroxybutanoic Acid	Uric Acid	Fructose-1-Phosphate	Glycyl Tyrosine	Hypoxanthine	Glutathione	Butyraldehyde
	Galactitol	4-Aminophenol	Conduritol-Beta-Expoxide	Thymine	Ribose	Fructose	Glutathione	D-Erythro-Sphingosine	3'-Adenylic Acid	Ribonic Acid
	Glutathione	Dopamine	Adenine	Cytidine-5-Monophosphate	Pentonic Acid	Pseudo Uridine	Fructose-2,6-Bisphosphate	Glutathione	Glutamine	3'-Adenylic Acid
	Adenosine-5-Monophosphate	Adenosine-5-Monophosphate	Tryptophol	Xanthine	Asparagine	Glutathione	Gamma-Aminobutyric Acid	3-Hydroxybutyric Acid	Ribonic Acid	4-Hydroxyproline
	Homocystine	3,6-Anhydro-D-Galactose	Ribose-5-Phosphate	Ornithine	Malate	Adenine	D-Erythro-Sphingosine	Methylmaleic Acid	Cysteine	N-Methylalanine
	4-Aminophenol	3'-Adenylic Acid	4-Hydroxyproline	D-Erythro-Sphingosine	O-Phosphoserine	Thymine	Hydroxyproline	Spermine	4-Aminophenol	3-Aminoisobutyric Acid
	Gamma-Tocopherol	Tryptophol	Gamma-Tocopherol	Ribose	D-Erythro-Sphingosine	Butyrolactam	N-Methylalanine	Ribonic Acid	Homocystine	Hydroxyproline
	Ketodeoxyhexonate	P-Hydroxylphenyllactic Acid	D-Erythro-Sphingosine	Conduritol-Beta-Expoxide	Aspartic Acid	Ethanol Phosphate	Ribonic Acid	Resveratrol	Trehalose-6-Phosphate	Uracil
	D-Erythro-Sphingosine	Homocystine	Pseudo Uridine	Gamma-Tocopherol	4-Hydroxyproline	Adenosine-5-Monophosphate	4-Aminobutyric Acid	Tryptophol	Formononetin	2,4-Hexadienedioic Acid
	Cysteine	Trehalose-6-Phosphate	Fructose	N-Methylalanine	Hypoxanthine	5-Hydroxy-3-Indoleacetic Acid	Trehalose-6-Phosphate	Homocystine	Citraconic Acid	Formononetin
	Ornithine	Spermine	Cysteine	Cysteine	2-Hydroxybutanoic Acid	Ribonic Acid	Aconitic Acid	Chenodeoxycholic Acid	Asparagine	Asparagine
	Lanosterol	Cytidine-5-Monophosphate	Malonic Acid	4-Aminophenol	Enolpyruvate	2-Deoxyerythritol	4-Hydroxyproline	Aconitic Acid	Uric Acid	Thymine
	Malonic Acid	Gamma-Tocopherol	Aminomalonate	Dehydroascorbic Acid	Aminomalonate	2-Hydroxybutanoic Acid	2-Hydroxyglutaric Acid	Lanosterol	2,4-Hexadienedioic Acid	Dehydroascorbic Acid
	5-Hydroxy-3-Indoleacetic Acid	4-Hydroxyproline	Pentonic Acid	4-Hydroxyproline	Glutamic Acid	D-Erythro-Sphingosine	2-Deoxyerythritol	Alanine	O-Phosphoserine	Leucine
	2,6-Diaminopimelic Acid	D-Erythro-Sphingosine	Keto-Hexonic Acid	Malonic Acid	3-Aminoisobutyric Acid	Homocystine	Adenosine-5-Monophosphate	Trehalose-6-Phosphate	Dopamine	2-Deoxyerythritol
	2,4-Hexadienedioic Acid	Pseudo Uridine	2,6-Diaminopimelic Acid	2,4-Hexadienedioic Acid	2-Hydroxyglutaric Acid	Aconitic Acid	Tryptophol	Gamma-Tocopherol	3-Aminoisobutyric Acid	Enolpyruvate
	Trehalose-6-Phosphate	Methylmaleic Acid	Trehalose-6-Phosphate	Aspartic Acid	Hydroxyproline	Ribose-5-Phosphate	2,4-Hexadienedioic Acid	Alpha-Tocopherol	Dihydrocholesterol	Tagatose
	Tryptophol	Conduritol-Beta-Expoxide	2,4-Hexadienedioic Acid	Tryptophol	Methyltetrahydrophenanthrenone	Hydroxyproline	3-Aminoisobutyric Acid	Isochlorogenic Acid	Resveratrol	Trehalose-6-Phosphate
	4-Hydroxyproline	Ornithine	N-Methylalanine	O-Phosphoserine	Tagatose	Methyltetrahydrophenanthrenone	Aminomalonate	Ornithin	Tagatose	Dihydrocholesterol
	N-Methylalanine	2,4-Hexadienedioic Acid	P-Hydroxylphenyllactic Acid	Hydroxyproline	Digitoxose	O-Phosphoserine	3-Deoxyhexitol	Galactitol	Tryptophol	Tryptophol
	Conduritol-Beta-Expoxide	Cytosin	Glucose-6-Phosphate	Glycolic Acid	Ribose-5-Phosphate	Montanic Acid	Formononetin	Fructose	Hydroxyproline	1,3-Dihydroxypyridine
	Xanthine	Formononetin	Resveratrol	Glycyl Tyrosine	Scopoletin	Noradrenaline	Montanic Acid	4-Hydroxyproline	Uracil	Glucose-6-Phosphate
	Hexose-6-Phosphate	Naproxen	Cholic Acid	Isochlorogenic Acid	Uracil	4-Aminobutyric Acid	Xanthine	4-Aminobenzoicacid	Gamma-Tocopherol	Malonic Acid
	Aconitic Acid	Aminomalonate	Cytosin	Formononetin	Formononetin	4-Hydroxyproline	Isothreonic Acid	Hexose-6-Phosphate	Ornithin	Resveratrol
	Fumaric Acid	Cysteine	Hydroxyproline	Metanephrine	Lysine	Enolpyruvate	Ketohexose	N-Acetylornithine	2-Hydroxyglutaric Acid	Pseudo Uridine
	Resveratrol	Resveratrol	Dehydroascorbic Acid	Resveratrol	Digalacturonic Acid	N-Acetylornithine	Glucose-6-Phosphate	Uric Acid	Isochlorogenic Acid	Gamma-Tocopherol
	Cytosin	Hexose-6-Phosphate	Hexose-6-Phosphate	Glucose-6-Phosphate	2,4-Hexadienedioic Acid	3-Aminoisobutyric Acid	Butyrolactam	Formononetin	Guanidinosuccinate	Aspartic Acid
	3-Hydroxybutyric Acid	Glucose-6-Phosphate	3,6-Anhydro-D-Galactose	Threonine	Dehydroascorbic Acid	Formononetin	4-Aminobenzoicacid	Ribose-5-Phosphate	Glutamic Acid	Glutamic Acid
	Cholic Acid	2,6-Diaminopimelic Acid	Alpha-Ketoglutarate	Tagatose	Malonic Acid	Scopoletin	Fumaric Acid	Dihydrocholesterol	N-Acetylornithine	Glutamine Dehydrated
	P-Hydroxylphenyllactic Acid	Malate	Threonine	Lysine	Keto-Hexonic Acid	Tagatose	Alpha-Tocopherol	Butyrolactam	Glucose-6-Phosphate	N-Acetylornithine
	Methylmaleic Acid	Cholic Acid	Dopamine	3-Aminoisobutyric Acid	Glutamine Dehydrated	Aminomalonate	Homocystine	Aspartic Acid	Leucine	Methyltetrahydrophenanthrenone
	3-Deoxyhexitol	Malonic Acid	3-Aminoisobutyric Acid	Pseudo Uridine	Spermidine	Benzylamine	Resveratrol	Glycerol	3-Deoxyhexitol	Maltotriose
	3-Epicholic Acid	Dehydroascorbic Acid	Glutamine Dehydrated	Hexose-6-Phosphate	Fructose	Conduritol-Beta-Expoxide	Biphenyl	Maltotriose	Hexose-6-Phosphate	Lysine
	Metanephrine	Pentonic Acid	Glycyl Tyrosine	Trehalose-6-Phosphate	Tryptophol	Trehalose-6-Phosphate	Benzylamine	2,5-Dihydroxypyrazine	2,5-Dihydroxypyrazine	2-Hydroxyglutaric Acid
	Formononetin	Butyraldehyde	3-Deoxyhexitol	Spermidine	Trehalose-6-Phosphate	Dihydroxymalonic Acid	Leucine	Tagatose	2-Deoxyerythritol	Ornithin
	Aminomalonate	Guanidinosuccinate	Glutamic Acid	N-Acetylornithine	Pseudo Uridine	Digitoxose	Alpha-Ketoglutarate	Erythronic Acid Lactone	Methyltetrahydrophenanthrenone	Sulfuric Acid
	Naproxen	Cysteine-Glycine	Methylmaleic Acid	Stearic Acid	Dihydrocholesterol	2,4-Hexadienedioic Acid	Metanephrine	Oxoproline	Stigmasterol	Metanephrine
	Glucose-6-Phosphate	Uracil	Maltotriose	Enolpyruvate	Threonine	Isochlorogenic Acid	Methionine	3-Aminoisobutyric Acid	Montanic Acid	2-Piperidinobenzonitrile
	Homoserine	O-Phosphoserine	Montanic Acid	Methionine	N-Acetylornithine	Dehydroascorbic Acid	Dihydroxymalonic Acid	Lithocholic Acid	Maltotriose	3-Deoxyhexitol
	Maltotriose	3-Epicholic Acid	Metanephrine	Cysteine-Glycine	Ornithin	2-Hydroxyglutaric Acid	Fructose	Glycyl Tyrosine	Homoserine	Stearic Acid
	Glutamine Dehydrated	Glycyl Tyrosine	Ergosterol	Cytosin	1,2-Dihydroxycylohexane	Fumaric Acid	Hexose-6-Phosphate	Glutamine Dehydrated	Gluconic Acid	Threonine
	Montanic Acid	Fumaric Acid	5,6-Dihydrouracil	Methyltetrahydrophenanthrenone	Glucose-6-Phosphate	Glucose-6-Phosphate	Conduritol-Beta-Expoxide	Leucine	Ribose-5-Phosphate	Benzylamine
	Hydroxyproline	3-Aminoisobutyric Acid	Spermidine	Erythronic Acid Lactone	Guanosine	Resveratrol	Methylmaleic Acid	Stigmasterol	Malonic Acid	Ribose-5-Phosphate
	4-Aminobenzoicacid	Digalacturonic Acid	Erythronic Acid Lactone	Glutamine Dehydrated	Kynurenic Acid	Tryptophol	Glutamine Dehydrated	Glycerol-Alpha-Phosphate	Glutamine Dehydrated	Dimethyluric Acid
	3-Aminoisobutyric Acid	3-Deoxyhexitol	3-Epicholic Acid	5,6-Dihydrouracil	1,3-Dihydroxypyridine	Dihydrocholesterol	Malonic Acid	Sulfuric Acid	Cysteine-Glycine	Conduritol-Beta-Expoxide
	Dehydroascorbic Acid	Montanic Acid	4-Aminobenzoicacid	Serine	Dimethyluric Acid	Hexose-6-Phosphate	Metharbital	Cerotinic Acid	Scopoletin	Homoserine
	Butyraldehyde	N-Acetylmannosamine	3-Hydroxy-3-Methylglutaric Acid	Methylmaleic Acid	Maltotriose	Malonic Acid	N-Acetylornithine	Montanic Acid	N-Methylalanine	Alpha-Tocopherol
	Dihydrocholesterol	Glutamine Dehydrated	Methionine	Norleucine	3-Deoxyhexitol	Keto-Hexonic Acid	O-Phosphoserine	Cytosin	Dehydroascorbic Acid	Pipecolic Acid
	Cysteine-Glycine	Fructose	Aspartic Acid	Ornithin	Conduritol-Beta-Expoxide	Methionine	Maltotriose	3'-Adenylic Acid	Cytosin	Guanosine
	Methionine	Gluconic Acid	Naproxen	Fumaric Acid	Alpha Tocopherol	Xanthine	Ornithin	Lysine	Aspartic Acid	Fumaric Acid
	Pentonic Acid	Isochlorogenic Acid	Butyrolactam	Glutamic Acid	Homoserine	Dimethyluric Acid	Dihydrocholesterol	Dehydroascorbic Acid	Naproxen	Gluconic Acid
	Erythronic Acid Lactone	Methionine	Homoserine	Cholic Acid	Benzylamine	Ornithin	N-Acetylmannosamine	Gluconic Acid	Threonine	Stigmasterol
	1-Monoheptadecanoyl Glyceride	Maltotriose	Fumaric Acid	4-Aminobenzoicacid	Thymine	Biphenyl	Stigmasterol	N-Acetylglutamate	Beta-Glutamic Acid	Beta-Glutamic Acid
	O-Phosphoserine	1-Monoheptadecanoyl Glyceride	O-Phosphoserine	Montanic Acid	Sarcosine	3-Deoxyhexitol	Ribose-5-Phosphate	Pentonic Acid	2,4-Diaminobutyric Acid	Sarcosine
	Homovanillic Acid	Metanephrine	Gluconic Acid	Sarcosine	Proline	Digalacturonic Acid	Tagatose	Metanephrine	Pseudo Uridine	Hexose-6-Phosphate
	Gluconic Acid	Hydroxyproline	Ornithin	Digalacturonic Acid	Fumaric Acid	Gamma-Tocopherol	Isochlorogenic Acid	Tyrosol	Oxoproline	Aminomalonate
	Pinitol	4-Aminobenzoicacid	Dihydrocholesterol	Dihydrocholesterol	Oleic Acid	Guanosine	Tranexamic Acid	Naproxen	Ergosterol	Biphenyl
	3-Hydroxy-3-Methylglutaric Acid	N-Acetylornithine	N-Acetylornithine	Maltotriose	Pinitol	Glutamine Dehydrated	Gluconic Acid	Isothreonic Acid	Cerotinic Acid	2,4-Diaminobutyric Acid
	Ornithin	Homoserine	Pinitol	Homoserine	Hydroquinone	Spermidine	Cytosin	Creatinine	Sarcosine	Galactitol
	Dodecanoic Acid, Isopropanol Ester	Ergosterol	2-Deoxypentitol	3-Hydroxy-3-Methylglutaric Acid	Oxoproline	Oleic Acid	Xylulose	Cholesterone	Fructose	Fructose
	2,4-Diaminobutyric Acid	3-Hydroxy-3-Methylglutaric Acid	Glyceric Acid	3-Epicholic Acid	N-Methylalanine	Metharbital	Homoserine	Benzylamine	Methionine	Tryptophan
	N-Acetylornithine	Spermidine	1-Monoheptadecanoyl Glyceride	Pinitol	Aconitic Acid	Maltotriose	3-Epicholic Acid	Glycolic Acid	Methylmaleic Acid	Oxoproline
	Pseudo Uridine	Asparagine	Methyltetrahydrophenanthrenone	Tryptophan	Pipecolic Acid	Lysine	Cerotinic Acid	1,3-Dihydroxypyridine	Enolpyruvate	Tranexamic Acid
	Ergosterol	Citraconic Acid	Cysteine-Glycine	2,4-Diaminobutyric Acid	Metharbital	N-Methylalanine	2-Deoxypentitol	Pyruvic Acid	Thymine	Oleic Acid
	2-Deoxypentitol	Lanosterol	2,4-Diaminobutyric Acid	Cerotinic Acid	Allantoic Acid	Sarcosine	Scopoletin	Scopoletin	4-Aminobenzoicacid	Pinitol
	Aspartic Acid	Glycerol-Alpha-Phosphate	Spermine	Gluconic Acid	Biphenyl	Homoserine	Ergosterol	Dimethyluric Acid	Aminomalonate	Serotonin
	Glycerol-Alpha-Phosphate	Ketohexose	Leucine	Pipecolic Acid	Beta-Glutamic Acid	Cerotinic Acid	3-Hydroxy-3-Methylglutaric Acid	2,4-Diaminobutyric Acid	1-Monoheptadecanoyl Glyceride	2,3-Dihydroxypyridine
	Ethanol Phosphate	Ornithin	Cerotinic Acid	Pentonic Acid	Glucosaminic Acid	Alpha Tocopherol	Adenine	Beta-Glutamic Acid	Lysine	Methionine
	Tyrosol	Tagatose	Tranexamic Acid	Nicotianamine	Tryptophan	Oxoproline	1-Monoheptadecanoyl Glyceride	Fructose-1,6-Bisphosphate	Spermidine	3-Hydroxy-3-Methylglutaric Acid
	Oxoproline	Glutamic Acid	Homovanillic Acid	Naproxen	Methionine	Pipecolic Acid	Glycolic Acid	5,6-Dihydrouracil	Dimethyluric Acid	Xanthine
	Sarcosine	Threonine	Serine	Butyrolactam	Serotonin	Proline	Homovanillic Acid	1-Monoheptadecanoyl Glyceride	Pinitol	Palmitic Acid
	N-Acetylmannosamine	Pinitol	Stigmasterol	Pyruvic Acid	2,4-Diaminobutyric Acid	5,6-Dihydrouracil	2,4-Diaminobutyric Acid	Tranexamic Acid	Pipecolic Acid	Allantoic Acid
	Glycolic Acid	Digitoxose	Uridine	Ergosterol	Ethanol Phosphate	Pinitol	1,3-Dihydroxypyridine	Sarcosine	3-Hydroxy-3-Methylglutaric Acid	4-Aminobenzoicacid
	Glutamic Acid	2-Deoxypentitol	Sarcosine	Sulfuric Acid	3-Hydroxy-3-Methylglutaric Acid	Beta-Glutamic Acid	Oleic Acid	Methyltetrahydrophenanthrenone	Tranexamic Acid	Ergosterol
	Fructose-1,6-Bisphosphate	2,4-Diaminobutyric Acid	Galactitol	Oxoproline	Alanine	Gluconic Acid	Cysteine-Glycine	Ergosterol	3-Hydroxybutyric Acid	Malate
	Tryptophan	Methyltetrahydrophenanthrenone	Tyrosol	Guanosine	Dodecanoic Acid, Isopropanol Ester	Dodecanoic Acid, Isopropanol Ester	Lysine	Cysteine-Glycine	2-Deoxypentitol	Cerotinic Acid
	Enolpyruvate	Tranexamic Acid	Tryptophan	Tyrosol	2-Deoxytetronic Acid	1,2-Dihydroxycylohexane	Tyrosol	Dodecanoic Acid, Isopropanol Ester	Sulfuric Acid	2-Deoxypentitol
	Glycyl Tyrosine	Cerotinic Acid	Uracil	Trans-4-Hydroxy-L-Proline	Glucose	4-Aminobenzoicacid	Epicatechin	Biphenyl	Homovanillic Acid	Glucosaminic Acid
	Asparagine	Ribose-5-Phosphate	Ketohexose	3-Hydroxybutyric Acid	2-Piperidinobenzonitrile	Kynurenic Acid	Sarcosine	3-Deoxyhexitol	Xanthine	3-Hydroxybutyric Acid
	Stigmasterol	Stigmasterol	Oxoproline	Noradrenaline	Xanthine	Glycolic Acid	Dehydroascorbic Acid	2-Piperidinobenzonitrile	5,6-Dihydrouracil	Dihydroxymalonic Acid
	Beta-Glutamic Acid	Norleucine	Citraconic Acid	Uridine	Butyrolactam	Tryptophan	Guanosine	2-Deoxyerythritol	Benzylamine	Homovanillic Acid
	Tyrosine	Tyrosol	2,3-Dihydroxypyridine	Butyraldehyde	Galactitol	2,4-Diaminobutyric Acid	Methyltetrahydrophenanthrenone	Noradrenaline	Tyrosol	Metharbital
	Pyruvic Acid	Aspartic Acid	1,2-Dihydroxycylohexane	2-Deoxypentitol	Glycolic Acid	Allantoic Acid	Beta-Glutamic Acid	3-Hydroxy-3-Methylglutaric Acid	Fumaric Acid	4-Aminobutyric Acid
	Digalacturonic Acid	Enolpyruvate	Tyrosine	Digitoxose	4-Aminobutyric Acid	Glucose	Keto-Hexonic Acid	Ketohexose	Galactitol	Glycolic Acid
	2-Deoxyerythritol	Dihydrocholesterol	Malate	Kynurenic Acid	3-Hydroxyphenylacetic Acid	Glucosaminic Acid	2,5-Dihydroxypyrazine	4-Aminobutyric Acid	Metharbital	Methylmaleic Acid
	Norleucine	Sarcosine	Dimethyluric Acid	Tranexamic Acid	Isoleucine	2-Deoxytetronic Acid	Dimethyluric Acid	Pseudo Uridine	Allantoic Acid	Proline
	Sulfuric Acid	Oxoproline	Phenylalanine	Dihydroxymalonic Acid	Agmatine	Alanine	Naproxen	Pinitol	Glycolic Acid	Isoleucine
	Threonine	Serine	Noradrenaline	1,2-Dihydroxycylohexane	4',5-Dihydroxy-7-Glucosyloxyflavanone	Threonine	Fructose-1,6-Bisphosphate	4',5-Dihydroxy-7-Glucosyloxyflavanone	Tryptophan	Glucose
	Dihydroxymalonic Acid	Leucine	Pyruvic Acid	Proline	Ketohexose	Isoleucine	6-Deoxyglucose	Conduritol-Beta-Expoxide	Oleic Acid	Tyrosol
	Tranexamic Acid	N-Acetyl-5-Hydroxytryptamine	Dodecanoic Acid, Isopropanol Ester	Dodecanoic Acid, Isopropanol Ester	Cholesterone	Serotonin	3-Hydroxybutyric Acid	Keto-Hexonic Acid	Dihydroxymalonic Acid	Alanine
	Lysine	Dimethyluric Acid	3-Hydroxybutyric Acid	Benzylamine	Inosine-5'-Monophosphate	Pyruvic Acid	Pinitol	Palmitic Acid	Biphenyl	Ethanol Phosphate
	Biphenyl	Galactitol	Glycolic Acid	Metharbital	Putrescine	Alkane	Tryptophan	Oleic Acid	Glucosaminic Acid	2-Deoxytetronic Acid
	Digitoxose	Lysine	Dihydroxymalonic Acid	Keto-Hexonic Acid	Uridine	Aspartic Acid	4',5-Dihydroxy-7-Glucosyloxyflavanone	Ethanol Phosphate	Ethanol Phosphate	Butyrolactam
	Dimethyluric Acid	Trans-4-Hydroxy-L-Proline	Proline	Oleic Acid	Melezitose	3'-Adenylic Acid	Oxoproline	Dihydroxymalonic Acid	Fructose-1,6-Bisphosphate	1,2-Dihydroxycylohexane
	Ketohexose	Fructose-1,6-Bisphosphate	Beta-Glutamic Acid	Allantoic Acid	L-Dopa	Uric Acid	2,3-Dihydroxypyridine	Metharbital	Pyruvic Acid	Pyruvic Acid
	Phenylalanine	Erythronic Acid Lactone	Biphenyl	Fructose-1,6-Bisphosphate	2'-Deoxyguanosine	Adenosine	Pipecolic Acid	Isoleucine	Epicatechin	Dodecanoic Acid, Isopropanol Ester
	Serine	Homovanillic Acid	Norleucine	1-Monoheptadecanoyl Glyceride	Norleucine	Glutamic Acid	Cholic Acid	2-Deoxypentitol	Dodecanoic Acid, Isopropanol Ester	Agmatine
	Isoleucine	Beta-Glutamic Acid	Methylamine	Phenylalanine	Glyceric Acid	Serine	1,2-Dihydroxycylohexane	Methylamine	Conduritol-Beta-Expoxide	L-Dopa
	Trans-4-Hydroxy-L-Proline	Ethanol Phosphate	Enolpyruvate	4-Aminobutyric Acid	2,6-Diaminopimelic Acid	Glyceric Acid	Creatinine	3-Hydroxyphenylacetic Acid	Proline	Glyceric Acid
	Methylamine	Sulfuric Acid	Digalacturonic Acid	P-Hydroxylphenyllactic Acid	Ornithine	Melibiose	Alanine	Serotonin	Alanine	Citrulline
	Stearic Acid	Guanosine	Isoleucine	Beta-Glutamic Acid	Citrulline	2'-Deoxyguanosine	2-Piperidinobenzonitrile	1,2-Dihydroxycylohexane	2-Piperidinobenzonitrile	Norleucine
	Guanosine	Tryptophan	Fructose-1,6-Bisphosphate	Methylamine	Alanine-Alanine	Norleucine	Proline	Cyclohexylamine	Isoleucine	N-Acetyl-D-Tryptophan
	Proline	Metharbital	4-Aminobutyric Acid	Serotonin	Adrenaline	2,6-Diaminopimelic Acid	Sulfuric Acid	Agmatine	4-Aminobutyric Acid	Serine
	Alanine	Phenylalanine	Trans-4-Hydroxy-L-Proline	Glucosaminic Acid	N-Acetyl-D-Tryptophan	Putrescine	Stearic Acid	Xanthine	3,6-Anhydro-D-Galactose	Ketodeoxyhexonate
	Allantoic Acid	Glycolic Acid	Metharbital	Asparagine	Melibiose	Ornithine	Orotic Acid	Tryptophan	Isothreonic Acid	Saccharopine
	Benzylamine	3-Hydroxybutyric Acid	2-Piperidinobenzonitrile	2-Deoxyerythritol	Trans-4-Hydroxy-L-Proline	Citrulline	Serotonin	Adenosine	Agmatine
	N-Acetylglutamate	Xylulose	Piceatannol	Isoleucine	Ketodeoxyhexonate	L-Dopa	Isoleucine	Thymine	L-Dopa
	Citraconic Acid	Dihydroxymalonic Acid	Alanine	Biphenyl	Maltotriitol	Inosine	Ethanolamine	Glucosaminic Acid	2'-Deoxyguanosine
	Epicatechin	Isothreonic Acid	2-Deoxyerythritol	Alanine	1-Methylinosine	Ketodeoxyhexonate	N-Acetylglutamate	Uracil	Ornithine
	Glucosaminic Acid	Pipecolic Acid	Serotonin	L-Dopa	Saccharopine	Maltotriitol	Cholesterone	Epicatechin	Melezitose
	Metharbital	Proline	Allantoic Acid	Galactitol	Tyrosine	Uridine	2-Deoxytetronic Acid	Proline	Ketodeoxyhexonate
	2-Piperidinobenzonitrile	Biphenyl	Guanosine	Palmitic Acid	N-Acetylputrescine	Adrenaline	Threonine	Phenylalanine	Alanine-Alanine
	Pipecolic Acid	Tyrosine	Benzylamine	4',5-Dihydroxy-7-Glucosyloxyflavanone	Lactobionic Acid	Trans-4-Hydroxy-L-Proline	Pyruvic Acid	L-Dopa	2,6-Diaminopimelic Acid
	Glycerol	Benzylamine	Digitoxose	Agmatine		N-Acetyl-D-Tryptophan	3-Hydroxypropionic Acid	Norleucine	Norleucine
	Ethanolamine	Dodecanoic Acid, Isopropanol Ester	Pipecolic Acid	Inositol-4-Monophosphate		Alanine-Alanine	Palmitic Acid	Melibiose	N-Acetyl-D-Tryptophan
	Piceatannol	Ethanolamine	Oleic Acid	Adenosine		1-Methylinosine	P-Hydroxylphenyllactic Acid	Serine	Citrulline
	3-Hydroxypropionic Acid	Uridine	Glucosaminic Acid	Guanine		Saccharopine	Cytidine	Putrescine	Adrenaline
	1,2-Dihydroxycylohexane	Piceatannol	Stearic Acid	Melibiose		Tyrosine	Dodecanoic Acid, Isopropanol Ester	Ketodeoxyhexonate	Serine
	Orotic Acid	Pyruvic Acid	Ethanol Phosphate	Maltotriitol		Lactobionic Acid	Glycerol	Uridine	Trans-4-Hydroxy-L-Proline
	2-Deoxytetronic Acid	N-Acetylglutamate	N-Acetylglutamate	Saccharopine		N-Acetylputrescine	Methylamine	Adrenaline	Melibiose
	Agmatine	Methylamine	4',5-Dihydroxy-7-Glucosyloxyflavanone	Lactobionic Acid			Agmatine	1-Methylinosine	Glyceric Acid
	Phenol	Isoleucine	3-Hydroxypropionic Acid	N-Acetylputrescine			Melezitose	Alanine-Alanine	Maltotriitol
	Alpha Tocopherol	Alanine	Glycerol				Asparagine	Trans-4-Hydroxy-L-Proline	1-Methylinosine
	Sophorose	6-Deoxyglucose	Palmitic Acid				Glutamic Acid	Lactobionic Acid	Tyrosine
	Uridine	Allantoic Acid	Agmatine				3,6-Anhydro-D-Galactose	Tyrosine	Saccharopine
	Inosine	2-Deoxyerythritol	N-Acetyl-D-Tryptophan				Aspartic Acid	N-Acetylputrescine	Lactobionic Acid
	Saccharopine	Orotic Acid	1-Methylinosine				Adrenaline		N-Acetylputrescine
	Lactobionic Acid	3-Hydroxypropionic Acid	Guanine				N-Acetyl-D-Tryptophan
	N-Acetylputrescine	2-Deoxytetronic Acid	Alanine-Alanine				Glycerol-Alpha-Phosphate
		2-Piperidinobenzonitrile	Maltotriitol				Butyraldehyde
		Glucosaminic Acid	Saccharopine				2'-Deoxyguanosine
		Oleic Acid	Lactobionic Acid				L-Dopa
		4-Aminobutyric Acid	N-Acetylputrescine				Ketodeoxyhexonate
		Isohexonic Acid					Norleucine
		1,2-Dihydroxycylohexane					Glyceric Acid
		Glycerol					Alanine-Alanine
		4',5-Dihydroxy-7-Glucosyloxyflavanone					Trans-4-Hydroxy-L-Proline
		Agmatine					Serine
		Saccharopine					Citrulline
		N-Acetylputrescine					Maltotriitol
		Lactobionic Acid					Ornithine
							3'-Adenylic Acid
							Phosphoethanolamine
							Tyrosine
							Inosine
							Uridine
							Saccharopine
							Lactobionic Acid
							N-Acetylputrescine
