# Supplementary material for: Characteristic metabolite profile of 10 colorectal cancer-related bacteria
Source: Front Oncol. 2025 Jul 14;15:1604876. doi: 10.3389/fonc.2025.1604876 (PMC12301220; doi:10.3389/fonc.2025.1604876)
Supplement: Supplementary Table 2 — The different metabolites of Bbr compared to culture medium. [file Table2.xlsx]

## Sheet: Sheet1
Metabolite name	Alignment ID	Average Rt(min)	Quant mass	Total similarity	VIP	P-value	adj.P-value	FC	average(Bbr)	average(CM)	Bbr-1	Bbr-2	Bbr-3	Bbr-4	Bbr-5	Bbr-6	Bbr-7	Bbr-8	Bbr-9	Bbr-10	CM-1	CM-2	CM-3	CM-4	CM-5	CM-6	CM-7	CM-8	CM-9	CM-10
N-Acetylaspartate	338	20.36	175	705.523	1.14354	1.5e-07	5.8e-07	4927.86	4.72674	0.00096	6.88836	5.42799	5.43894	4.87736	5.16134	5.33865	4.24518	4.47688	5.41232	0.00037	0.00028	0.00034	0.00358	0.00018	0.0002	0.00022	0.00407	0.00019	0.00026	0.00027
Chlorogenic Acid	390	22.38	186	747.197	1.2005	2.2e-07	7.7e-07	1339.25	0.2801	0.00021	0.42317	0.32048	0.32013	0.28513	0.30326	0.32358	0.23761	0.25638	0.33007	0.00115	0.00031	0.00011	6.8e-05	0.00017	4e-05	8e-05	0.00013	0.00011	6.2e-05	0.00101
N-Acetyl-5-Hydroxytryptamine	248	16.7	86	751.955	1.24711	2e-12	2.7e-11	1065.18	0.3961	0.00037	0.56048	0.39994	0.41338	0.3708	0.40256	0.42652	0.30895	0.3347	0.43805	0.30564	0.00042	0.00035	0.00031	0.00056	0.00039	0.00033	0.00045	0.00026	0.0004	0.00025
Glutamate	247	16.66	174	673.926	1.24798	3e-13	4.6e-12	755.576	1.44174	0.00191	1.97498	1.47845	1.52069	1.36376	1.46436	1.5231	1.15976	1.23451	1.55874	1.1391	0.00229	0.00189	0.00172	0.00214	0.00178	0.00175	0.00183	0.00272	0.00137	0.00159
Urea	96	10.12	147	808.686	1.23745	1.5e-07	5.8e-07	443.514	0.42497	0.00096	0.65295	0.48372	0.47913	0.42828	0.46145	0.48995	0.35425	0.38421	0.49177	0.024	0.0011	0.00093	0.00087	0.00119	0.00111	0.00111	0.00094	0.00091	0.00072	0.0007
Alpha-Aminoadipic Acid	89	9.81	159	655.928	1.2482	1.4e-09	1.1e-08	200.412	0.22973	0.00115	0.33534	0.26706	0.22084	0.23171	0.23844	0.2606	0.18413	0.20395	0.26525	0.09	0.00142	0.00123	0.00114	0.00128	0.00114	0.00115	0.00116	0.0011	0.00084	0.00102
2-Hydroxyhexanoic Acid	88	9.76	159	932.692	1.24756	1.9e-09	1.3e-08	185.488	0.1968	0.00106	0.28575	0.21828	0.22073	0.1904	0.20439	0.22082	0.1581	0.17034	0.22702	0.07218	0.00129	0.00124	0.001	0.00123	0.00102	0.00106	0.00111	0.00092	0.00085	0.00089
Coniferin	339	20.39	128	685.949	1.1666	7.3e-08	3e-07	146.415	0.25343	0.00173	0.33878	0.28615	0.28835	0.28534	0.27903	0.27189	0.24825	0.26151	0.27303	0.00196	0.00033	0.00296	0.00154	0.00263	0.00253	0.00179	0.00091	0.0014	0.00176	0.00148
Spermine	222	15.5	174	730.381	1.17027	1.7e-05	3.1e-05	143.089	0.20552	0.00144	0.16343	0.45409	0.24834	0.22159	0.15083	0.20878	0.16872	0.21638	0.22126	0.00177	0.00184	0.00167	0.00147	0.00173	0.00154	0.00134	0.0014	0.00124	0.00096	0.00118
1-Monostearin	381	22.05	142	688.505	1.07496	1.9e-14	5.4e-13	26.2719	7.11895	0.27097	9.02486	7.31523	7.32839	6.62528	6.87821	7.05379	5.66444	6.03973	7.12869	8.13089	0.53055	0.45701	0.00447	0.00507	0.43503	0.46695	0.48062	0.12006	0.09879	0.11115
2-Hydroxy-2-Methylbutanoic Acid	55	8.51	145	931.121	1.24397	4.7e-10	4.3e-09	24.2707	0.13323	0.00549	0.1899	0.14898	0.14442	0.13095	0.13569	0.14779	0.10596	0.11517	0.15045	0.06298	0.0065	0.00574	0.00502	0.00629	0.00543	0.00561	0.00564	0.00533	0.00433	0.00499
Cytidine-5-Monophosphate	266	17.51	281	765.025	1.23862	4.6e-08	2.1e-07	22.7261	0.001	4.4e-05	0.001	0.00144	0.00104	0.00095	0.00069	0.00121	0.00079	0.00086	0.00158	0.00046	2.3e-05	3.9e-05	2.5e-05	5.5e-05	6.3e-05	5.8e-05	3.4e-05	3.4e-05	5.8e-05	5.3e-05
Fructose-2,6-Bisphosphate	355	21.03	103	666.192	1.24258	8.3e-11	9.2e-10	13.6682	0.09854	0.00721	0.14265	0.1068	0.10429	0.09109	0.09669	0.10793	0.07708	0.08089	0.11159	0.06635	0.00831	0.00705	0.00684	0.0078	0.00651	0.00755	0.00709	0.00608	0.00694	0.00792
Guanine	519	27.65	352	784.864	1.21505	3.9e-08	1.9e-07	10.6682	1.30399	0.12223	1.88671	1.49414	1.46562	1.3068	1.38024	1.41195	1.11461	1.1931	1.49385	0.29287	0.14345	0.12394	0.11806	0.13412	0.11878	0.12763	0.1244	0.11474	0.10214	0.11505
Hypoxanthine	373	21.75	265	877.444	1.20148	1e-07	4.1e-07	9.47419	0.76445	0.08069	1.11045	0.88477	0.86463	0.76751	0.81429	0.86763	0.6124	0.69408	0.88147	0.14727	0.08542	0.07847	0.07228	0.09558	0.08439	0.0852	0.08744	0.07806	0.06589	0.07415
1,5-Anhydroglucitol	258	17.15	227	823.416	1.04352	3.5e-08	1.7e-07	9.01907	0.00658	0.00073	0.00924	0.00768	0.00713	0.00637	0.00666	0.008	0.00419	0.00526	0.00832	0.00291	3.7e-05	0.0001	2.9e-05	0.00093	0.00109	0.00122	0.00132	0.00107	0.00076	0.00073
Gluconic Acid Lactone	200	14.6	129	750.372	1.17538	4.4e-09	2.8e-08	6.60519	0.00223	0.00034	0.00325	0.00243	0.00243	0.00219	0.00238	0.00238	0.00187	0.00191	0.00243	0.00104	0.00045	0.00038	0.00031	0.00036	0.00034	8.3e-05	0.00031	0.0004	0.00037	0.00039
3-Phenyllactic Acid	257	17.03	147	913.645	1.2171	1.5e-08	8.4e-08	6.07425	0.0254	0.00418	0.03733	0.02845	0.02779	0.02523	0.02643	0.02788	0.02011	0.02172	0.02841	0.01068	0.00503	0.00388	0.00441	0.00434	0.00425	0.00461	0.00451	0.00357	0.00329	0.00392
Gamma-Aminobutyric Acid	107	11.15	102	953.381	1.15535	6.5e-06	1.3e-05	5.99934	0.21628	0.03605	0.18709	0.40832	0.25788	0.2302	0.17261	0.22197	0.17235	0.23213	0.23332	0.04692	0.02832	0.02171	0.02291	0.05301	0.06431	0.03804	0.03922	0.03562	0.02501	0.03235
Beta-Gentiobiose	315	19.36	159	670.019	1.21099	9e-10	7.7e-09	5.97001	0.00181	0.0003	0.00224	0.00172	0.00174	0.00163	0.0016	0.0017	0.00134	0.00155	0.00184	0.00277	0.00035	0.00033	0.00022	0.00036	0.00031	0.00033	0.00031	0.00029	0.00023	0.0003
Uracil	117	11.81	241	951.364	1.17883	2.1e-07	7.4e-07	5.50916	0.50724	0.09207	0.75303	0.57765	0.56133	0.50217	0.53027	0.57594	0.40908	0.44851	0.58572	0.12874	0.11402	0.09733	0.08641	0.10635	0.09036	0.09303	0.09345	0.0865	0.07298	0.0803
3,4-Dihydroxybenzoic Acid	382	22.07	193	743.562	1.22769	2.4e-10	2.3e-09	5.35894	0.00612	0.00114	0.00874	0.00664	0.00621	0.00606	0.00602	0.00675	0.0044	0.00498	0.0066	0.00477	0.00107	0.00095	0.00097	0.0015	0.00105	0.00117	0.00143	0.00114	0.00106	0.00106
Lactic Acid	21	6.8	147	943.996	1.23962	3.2e-14	8e-13	4.53196	7.59022	1.67482	9.55555	8.08343	7.96115	7.47281	7.4673	7.5538	6.69495	6.89175	7.70688	6.51459	1.964	1.68354	1.5223	1.80009	1.61876	1.70667	1.68118	1.64105	1.42846	1.70217
Citramalic Acid	242	16.51	247	767.143	1.20884	3.5e-09	2.3e-08	4.33208	0.00523	0.00121	0.00751	0.00578	0.00566	0.00504	0.00533	0.00565	0.00393	0.0044	0.00576	0.00323	0.0015	0.0013	0.00111	0.00143	0.00118	0.00133	0.00123	0.00111	0.00089	0.00099
Uridine 5'-Monophosphate	349	20.77	117	698.488	1.18688	3.7e-08	1.8e-07	4.3281	0.0057	0.00132	0.00588	0.00767	0.00575	0.00561	0.00447	0.00644	0.00427	0.00476	0.00842	0.00375	0.00163	0.00139	0.00159	0.00181	0.00131	0.00123	0.0012	0.00119	0.00083	0.00101
Glycerol	101	10.57	147	930.105	1.22341	1.1e-10	1.1e-09	4.06358	5.39518	1.32769	3.86058	6.37816	5.66915	5.80281	5.95233	5.95775	5.33759	5.49042	3.43616	6.06682	1.43772	1.26754	1.17271	1.38664	1.28725	1.40185	1.35038	1.34323	1.21901	1.41058
Glycyl Tyrosine	343	20.59	174	852.219	1.16943	3.1e-06	7.5e-06	3.95282	0.19159	0.04847	0.33656	0.20862	0.22055	0.1756	0.21805	0.20759	0.12381	0.13635	0.19862	0.0901	0.0506	0.04584	0.04392	0.06232	0.05358	0.0507	0.05165	0.04831	0.03681	0.04095
Cysteine	240	16.44	220	862.96	1.20102	1.1e-08	6.1e-08	3.81829	0.06633	0.01737	0.0914	0.07452	0.07154	0.06456	0.06922	0.07251	0.05453	0.05944	0.07321	0.03243	0.02124	0.01948	0.01726	0.01967	0.01728	0.01705	0.01742	0.01617	0.01361	0.01457
Inositol-4-Monophosphate	335	20.12	159	733.779	1.21041	4.5e-11	5.3e-10	3.81742	0.0111	0.00291	0.01543	0.01126	0.01114	0.01017	0.0111	0.01139	0.00841	0.00953	0.01155	0.01107	0.00361	0.00304	0.00245	0.00335	0.00303	0.00314	0.00298	0.00284	0.00228	0.00236
Pentonic Acid	144	12.66	213	647.5	1.16962	8.8e-07	2.5e-06	3.70307	0.00021	5.7e-05	0.00032	0.00021	0.00021	0.00019	0.0002	0.00027	0.00015	0.00022	0.00027	8.6e-05	6.8e-05	6.6e-05	5.1e-05	6.8e-05	5e-05	4.5e-05	5.8e-05	5.3e-05	5.2e-05	6.3e-05
Glycine	41	7.85	102	910.524	1.06401	4.5e-08	2.1e-07	3.60507	1.78062	0.49392	1.81635	2.45023	2.01338	1.90335	1.5725	1.85266	1.48472	1.78431	1.91217	1.01655	0.18542	0.20876	0.08827	0.76403	0.83918	0.61526	0.62931	0.59623	0.43061	0.58215
Indole-3-Lactate	539	28.23	202	689.715	1.14866	2.6e-07	8.9e-07	3.47831	0.02393	0.00688	0.03476	0.02686	0.02714	0.02327	0.02483	0.02576	0.01927	0.02167	0.02672	0.00905	0.0075	0.00832	0.00799	0.00867	0.00764	0.00636	0.00672	0.00525	0.00477	0.00558
Fructose-1-Phosphate	353	20.91	146	804.846	1.04924	5.3e-07	1.6e-06	3.3555	0.00837	0.00249	0.00948	0.0092	0.00758	0.01085	0.00869	0.01002	0.0092	0.00539	0.00797	0.0053	0.00104	0.00095	0.00049	0.00175	0.00281	0.00239	0.00367	0.00186	0.00475	0.00523
Fructose	221	15.44	217	885.21	1.17452	1.7e-07	6.3e-07	3.33397	0.02244	0.00673	0.03175	0.02589	0.02439	0.02191	0.023	0.02502	0.01817	0.01956	0.02563	0.00911	0.00798	0.00687	0.00613	0.00777	0.00675	0.00692	0.00698	0.0065	0.00542	0.00599
Pseudo Uridine	603	30.15	217	774.563	1.17707	1.4e-07	5.6e-07	3.14899	0.16067	0.05102	0.22641	0.1828	0.1767	0.15679	0.16757	0.17413	0.12848	0.14236	0.18187	0.0696	0.0594	0.05073	0.04742	0.05753	0.05164	0.05332	0.05196	0.05014	0.04077	0.04731
Glutathione	244	16.58	283	659.092	1.2064	1.6e-09	1.2e-08	3.05205	0.00333	0.00109	0.00445	0.00373	0.00351	0.00319	0.00329	0.00358	0.00253	0.0028	0.00376	0.00246	0.00124	0.00112	0.00075	0.00128	0.00121	0.00113	0.00111	0.0011	0.00091	0.00107
Adenine	400	22.97	264	848.322	1.18241	1.4e-09	1.1e-08	3.05062	0.34423	0.11284	0.46044	0.35555	0.34815	0.30441	0.32758	0.35029	0.24628	0.27273	0.35915	0.41776	0.13756	0.11799	0.1008	0.1326	0.11267	0.11712	0.11698	0.10749	0.08726	0.09794
Thymine	155	13.1	255	907.741	1.1526	5.2e-07	1.6e-06	2.97029	0.01862	0.00627	0.02699	0.02091	0.02064	0.01816	0.01903	0.0209	0.01474	0.01636	0.02094	0.00758	0.00775	0.0066	0.00525	0.00727	0.00623	0.00642	0.0065	0.00599	0.00505	0.00564
Butyrolactam	51	8.25	142	939.437	1.15271	4.3e-07	1.4e-06	2.94306	0.38358	0.13033	0.44524	0.53467	0.42779	0.3907	0.35818	0.41487	0.31709	0.37069	0.43258	0.14401	0.14252	0.12327	0.10511	0.15772	0.15074	0.13664	0.13589	0.1264	0.10281	0.12223
Ethanol Phosphate	86	9.61	211	935.847	1.14512	5.8e-07	1.8e-06	2.85731	0.04057	0.0142	0.058	0.04554	0.04434	0.03991	0.04203	0.04549	0.03271	0.03493	0.04636	0.01644	0.01751	0.01515	0.01401	0.01579	0.01394	0.01436	0.01408	0.01334	0.01114	0.01268
Adenosine-5-Monophosphate	732	34.12	174	656.836	1.19702	1.6e-09	1.2e-08	2.73362	0.06308	0.02308	0.05927	0.07612	0.05501	0.06699	0.06014	0.06051	0.05513	0.06499	0.08271	0.04991	0.01688	0.0153	0.01729	0.0258	0.02551	0.03176	0.0236	0.02872	0.02231	0.02359
5-Hydroxy-3-Indoleacetic Acid	615	30.54	290	606.55	1.17656	7.3e-10	6.5e-09	2.71178	0.04497	0.01658	0.05818	0.04823	0.04756	0.04067	0.04245	0.04653	0.03268	0.03776	0.04913	0.04651	0.0155	0.01675	0.00924	0.02034	0.01876	0.01828	0.01854	0.0177	0.01461	0.01611
Ribonic Acid	356	21.07	292	703.883	1.21018	1.1e-09	9.3e-09	2.60078	0.01013	0.0039	0.01382	0.01084	0.01083	0.00976	0.01017	0.01046	0.00802	0.00872	0.01069	0.008	0.00448	0.00398	0.00379	0.00404	0.00376	0.00401	0.00386	0.00367	0.00342	0.00397
2-Deoxyerythritol	104	10.87	117	929.162	1.13573	1.5e-06	4.1e-06	2.51774	0.01621	0.00644	0.02362	0.01918	0.01939	0.01714	0.01723	0.01553	0.01427	0.01435	0.01424	0.00713	0.00636	0.00668	0.00607	0.00786	0.00662	0.00689	0.00676	0.00628	0.00515	0.0057
2-Hydroxybutanoic Acid	42	7.91	131	762.923	1.17165	5.5e-08	2.4e-07	2.50994	0.0328	0.01307	0.04452	0.0393	0.0352	0.03183	0.03136	0.03523	0.02595	0.02939	0.03505	0.02014	0.01649	0.01364	0.01239	0.01496	0.01294	0.01305	0.01331	0.01206	0.01005	0.01179
D-Erythro-Sphingosine	197	14.51	204	880.409	1.1767	1.4e-08	8.1e-08	2.50725	0.02784	0.0111	0.0355	0.03247	0.02956	0.02682	0.02638	0.0305	0.02252	0.02357	0.03176	0.01931	0.01052	0.00963	0.00668	0.01418	0.01253	0.01251	0.01265	0.01158	0.0098	0.01095
Homocystine	213	15.12	128	801.602	1.18664	9.5e-09	5.8e-08	2.47483	0.00835	0.00337	0.01142	0.00901	0.00868	0.00789	0.00803	0.00894	0.00637	0.007	0.0095	0.00665	0.00355	0.00339	0.00262	0.00412	0.00352	0.0036	0.0038	0.00324	0.0028	0.00308
Aconitic Acid	263	17.41	211	726.32	1.12239	1.5e-06	4.1e-06	2.37233	0.00795	0.00335	0.01154	0.00874	0.00874	0.00768	0.00819	0.00868	0.0062	0.00679	0.00909	0.00389	0.00399	0.00367	0.00326	0.00385	0.00335	0.00347	0.00342	0.00315	0.0026	0.00277
Ribose-5-Phosphate	585	29.63	290	538.461	1.15127	1.8e-08	9.6e-08	2.36845	0.00172	0.00073	0.00196	0.00199	0.00161	0.00182	0.00196	0.00189	0.00144	0.00165	0.00176	0.00116	0.00116	0.00064	0.00045	0.00069	0.00064	0.00068	0.00073	0.0008	0.00058	0.0009
Hydroxyproline	731	34.07	156	659.627	1.13908	4.7e-08	2.1e-07	2.33729	0.6097	0.26086	0.81783	0.6641	0.66396	0.56701	0.6235	0.62949	0.4755	0.5448	0.66342	0.44735	0.18994	0.2339	0.12888	0.30218	0.28837	0.3188	0.31112	0.2872	0.25538	0.2928
Methyltetrahydrophenanthrenone	39	7.66	139	644.744	1.16443	2.8e-09	1.9e-08	2.32179	0.00081	0.00035	0.00097	0.00087	0.00087	0.00076	0.00079	0.00086	0.00065	0.00071	0.00093	0.00067	0.00029	0.00028	0.00019	0.00044	0.00041	0.00036	0.0004	0.00041	0.00032	0.00036
O-Phosphoserine	622	30.7	116	661.084	1.14757	4.7e-07	1.5e-06	2.30842	0.29412	0.12741	0.43378	0.3173	0.31292	0.27595	0.2911	0.32085	0.21464	0.23861	0.32529	0.2108	0.117	0.12428	0.07973	0.15339	0.13832	0.14502	0.1454	0.13488	0.11206	0.12405
Montanic Acid	403	23.14	226	634.544	1.09744	4.5e-06	9.8e-06	2.2752	0.3948	0.17352	0.5845	0.44528	0.42737	0.37388	0.40111	0.44205	0.30068	0.32832	0.44992	0.19487	0.21153	0.18682	0.14404	0.21287	0.17663	0.18073	0.18554	0.16352	0.12901	0.14452
Noradrenaline	100	10.39	174	918.312	1.10233	3.7e-06	8.4e-06	2.25603	0.26426	0.11713	0.39547	0.26563	0.28326	0.25643	0.2836	0.29581	0.21488	0.22508	0.29548	0.12694	0.152	0.12954	0.11743	0.12854	0.10549	0.11748	0.1164	0.10934	0.0926	0.10253
4-Aminobutyric Acid	229	15.97	174	919.112	1.15474	2e-07	7.3e-07	2.2016	4.03989	1.83498	5.40987	4.35813	4.43495	4.02553	4.22761	4.20241	3.58833	3.75839	4.31376	2.07994	2.15722	1.85777	1.6545	2.00476	1.78212	1.90585	1.88934	1.7926	1.55275	1.75289
4-Hydroxyproline	298	18.71	230	801.992	1.15671	1.9e-08	9.7e-08	2.19213	0.02139	0.00976	0.02643	0.02452	0.02294	0.02043	0.0203	0.02237	0.01725	0.0189	0.02446	0.01626	0.00892	0.00894	0.00604	0.013	0.01109	0.01099	0.01131	0.00999	0.00825	0.00903
Enolpyruvate	33	7.25	147	923.736	1.17818	1.5e-08	8.4e-08	2.1674	0.01505	0.00694	0.01901	0.01683	0.01571	0.01424	0.01425	0.01594	0.012	0.01319	0.0178	0.01152	0.00687	0.00649	0.00493	0.00859	0.00778	0.00728	0.00716	0.00743	0.00585	0.00704
N-Acetylornithine	275	17.76	174	828.205	1.10867	3.3e-06	7.7e-06	2.16265	0.11636	0.05381	0.13281	0.1703	0.1284	0.11392	0.10332	0.12139	0.08896	0.10463	0.13195	0.06796	0.04911	0.048	0.03029	0.06799	0.06003	0.06372	0.05814	0.05972	0.04777	0.05329
3-Aminoisobutyric Acid	189	14.26	174	929.01	1.14605	4.5e-07	1.5e-06	2.14392	0.28027	0.13073	0.40329	0.30305	0.29585	0.26164	0.27395	0.30639	0.21009	0.22691	0.31859	0.20295	0.14911	0.13606	0.11736	0.15722	0.1323	0.13324	0.13501	0.12503	0.1063	0.11565
Formononetin	459	25.57	326	653.094	1.06999	7.6e-06	1.4e-05	2.10343	0.17328	0.08238	0.24687	0.20406	0.18584	0.16093	0.1637	0.1938	0.12193	0.13937	0.20524	0.11104	0.08777	0.07682	0.05441	0.12268	0.09579	0.08724	0.08992	0.08298	0.05888	0.06729
Scopoletin	300	18.77	234	681.983	1.0938	1.6e-06	4.3e-06	2.09277	0.02525	0.01206	0.03513	0.02827	0.02683	0.02414	0.02578	0.02696	0.02002	0.02231	0.02796	0.0151	0.01308	0.01128	0.00657	0.01575	0.01427	0.01326	0.01371	0.01187	0.01003	0.01083
Tagatose	196	14.46	316	635.889	1.08577	8.7e-07	2.5e-06	2.07914	0.00251	0.00121	0.00313	0.00302	0.00269	0.00241	0.00244	0.00268	0.00187	0.00215	0.0029	0.00176	0.00095	0.00102	0.0006	0.00168	0.00145	0.00143	0.0014	0.0013	0.00104	0.00117
Aminomalonate	199	14.57	147	860.002	1.15393	6.4e-09	4e-08	2.05256	0.06968	0.03395	0.08699	0.06814	0.0694	0.07175	0.07869	0.06333	0.0509	0.05935	0.07582	0.07245	0.04375	0.0393	0.03167	0.03258	0.03168	0.03457	0.03345	0.03161	0.03049	0.0304
Benzylamine	1	5.35	163	697.283	1.16501	2.1e-07	7.4e-07	2.00287	0.4141	0.20675	0.55655	0.46367	0.44188	0.407	0.40858	0.4413	0.33251	0.35984	0.46155	0.26812	0.22201	0.20548	0.18888	0.22151	0.20891	0.21267	0.21187	0.20628	0.17788	0.21205
Conduritol-Beta-Expoxide	473	26.04	147	871.813	1.15649	1.2e-07	5e-07	1.97195	0.09262	0.04697	0.12441	0.10299	0.09966	0.08723	0.0964	0.09775	0.08139	0.0806	0.09381	0.06197	0.05809	0.04929	0.04446	0.04954	0.04388	0.04688	0.04817	0.04463	0.0393	0.04546
Trehalose-6-Phosphate	430	24.6	271	706.336	1.11132	2.9e-06	7.1e-06	1.94572	0.11379	0.05848	0.16367	0.12736	0.12065	0.10672	0.1102	0.1215	0.08412	0.09076	0.13048	0.0824	0.05471	0.05634	0.04333	0.07122	0.06339	0.06554	0.06671	0.05971	0.04832	0.05553
Dihydroxymalonic Acid	139	12.47	306	716.425	1.10797	3.8e-06	8.6e-06	1.94301	0.00048	0.00025	0.0007	0.00054	0.00049	0.00042	0.0005	0.0005	0.00038	0.00042	0.00052	0.00029	0.00028	0.00026	0.00024	0.00028	0.00023	0.00027	0.00025	0.00022	0.00021	0.00022
Digitoxose	296	18.6	117	825.142	1.13403	2.1e-07	7.4e-07	1.92855	0.02521	0.01307	0.03416	0.02726	0.02692	0.024	0.02508	0.02671	0.01964	0.0219	0.02755	0.01891	0.01576	0.01386	0.01216	0.01516	0.01296	0.01356	0.01346	0.01229	0.01027	0.01125
2,4-Hexadienedioic Acid	283	18.09	271	704.166	1.04756	6.9e-06	1.3e-05	1.91893	0.00289	0.00151	0.00388	0.00338	0.00314	0.00266	0.0028	0.00307	0.00217	0.00247	0.00334	0.00201	0.00157	0.00142	0.0009	0.00226	0.00192	0.00156	0.00165	0.00145	0.00107	0.00126
Isochlorogenic Acid	209	15.05	256	688.425	1.08402	1.7e-06	4.5e-06	1.90191	0.00196	0.00103	0.00257	0.00217	0.00209	0.00196	0.00194	0.0021	0.00153	0.00163	0.00218	0.00139	0.00076	0.00092	0.0006	0.00135	0.00116	0.00124	0.00117	0.00113	0.00093	0.00102
Dehydroascorbic Acid	52	8.39	173	723.591	1.13058	3.6e-07	1.2e-06	1.89457	0.00287	0.00152	0.004	0.00313	0.00289	0.00282	0.00281	0.00311	0.00231	0.00244	0.00297	0.00225	0.00192	0.00153	0.00127	0.0018	0.00153	0.00152	0.00148	0.00152	0.00118	0.00142
2-Hydroxyglutaric Acid	254	16.91	129	879.231	1.0505	7.6e-06	1.4e-05	1.88642	0.01786	0.00947	0.02629	0.0187	0.0194	0.01629	0.01837	0.01956	0.01131	0.01447	0.01935	0.01483	0.01089	0.01092	0.01234	0.00956	0.00877	0.00924	0.0088	0.00841	0.0076	0.00812
Fumaric Acid	127	12.1	245	930.874	1.10751	1.9e-06	4.8e-06	1.87918	0.02628	0.01398	0.03571	0.0298	0.02829	0.02557	0.02577	0.02836	0.01996	0.0216	0.02969	0.01806	0.01503	0.01472	0.0104	0.0174	0.01485	0.01474	0.01469	0.01346	0.01163	0.01292
Glucose-6-Phosphate	313	19.27	299	750.262	1.07346	5.8e-06	1.2e-05	1.85545	0.00115	0.00062	0.00139	0.00132	0.00128	0.00112	0.00111	0.00118	0.0009	0.00092	0.00148	0.00076	0.00058	0.00058	0.00043	0.00083	0.00073	0.00066	0.00064	0.00069	0.00045	0.00059
Resveratrol	579	29.52	429	687.533	1.0767	8.5e-06	1.6e-05	1.84853	0.01115	0.00603	0.01557	0.01235	0.01239	0.01022	0.01097	0.01214	0.00877	0.00982	0.01252	0.00679	0.00548	0.00534	0.00397	0.00751	0.00653	0.00696	0.00698	0.00628	0.00523	0.00606
Tryptophol	252	16.85	257	746.568	1.05442	5.5e-06	1.2e-05	1.82888	0.0074	0.00404	0.00991	0.00828	0.00809	0.00707	0.0072	0.00809	0.00549	0.00617	0.0084	0.00526	0.004	0.00395	0.00227	0.00536	0.00445	0.00453	0.00455	0.00428	0.00342	0.00362
Dihydrocholesterol	496	26.72	327	582.729	1.06381	1.4e-05	2.5e-05	1.81833	0.00555	0.00305	0.0073	0.00708	0.00679	0.00501	0.00496	0.00563	0.00395	0.00443	0.00595	0.00435	0.00312	0.00235	0.00226	0.00427	0.00303	0.00308	0.00277	0.00339	0.00274	0.00348
Hexose-6-Phosphate	342	20.53	170	677.059	1.0937	5.8e-06	1.2e-05	1.80159	0.02141	0.01188	0.03004	0.02388	0.02358	0.02085	0.02182	0.02256	0.01609	0.01788	0.02336	0.01406	0.01222	0.01193	0.00918	0.01407	0.01252	0.01285	0.01277	0.01189	0.01005	0.01138
Malonic Acid	23	6.92	221	732.172	1.10094	5.2e-06	1.1e-05	1.78767	0.01039	0.00581	0.01572	0.01091	0.01035	0.00903	0.01033	0.01068	0.00763	0.00902	0.01125	0.00901	0.00651	0.00616	0.00423	0.0061	0.00588	0.00611	0.00604	0.00583	0.00532	0.00595
Keto-Hexonic Acid	188	14.21	350	624.431	1.10311	4.9e-08	2.1e-07	1.76802	0.01957	0.01107	0.02202	0.02159	0.02269	0.01982	0.02044	0.01857	0.01894	0.01751	0.01708	0.017	0.01002	0.00962	0.00574	0.01233	0.01254	0.01279	0.01169	0.01172	0.01142	0.01282
Methionine	225	15.69	176	883.34	1.09465	3.6e-06	8.3e-06	1.75949	1.15368	0.65569	1.59584	1.25499	1.22906	1.10103	1.16296	1.24275	0.90758	0.98993	1.2735	0.77914	0.76888	0.67405	0.55859	0.7565	0.66041	0.68281	0.69003	0.63466	0.53622	0.59474
Xanthine	470	25.93	353	847.632	1.10022	3.7e-06	8.4e-06	1.75902	0.34258	0.19476	0.4804	0.37735	0.36194	0.32508	0.35457	0.35971	0.26909	0.30142	0.37038	0.22588	0.22626	0.20275	0.18247	0.214	0.19187	0.20189	0.19935	0.18359	0.16176	0.18363
Dimethyluric Acid	45	8.04	167	649.263	1.0598	3.4e-06	8e-06	1.75687	0.00068	0.00039	0.00083	0.00081	0.00073	0.00069	0.00063	0.00076	0.00056	0.00051	0.00075	0.00049	0.00042	0.00037	0.00022	0.00044	0.00045	0.00044	0.00044	0.00037	0.00035	0.00037
Ornithin	115	11.71	271	694.168	1.05281	9.9e-06	1.8e-05	1.75676	0.0041	0.00234	0.00547	0.00476	0.00441	0.00388	0.00396	0.00447	0.00306	0.00343	0.00466	0.00293	0.00227	0.00216	0.00151	0.00314	0.00261	0.00265	0.00253	0.00243	0.0019	0.00217
Biphenyl	34	7.41	154	851.643	1.13605	4.4e-07	1.4e-06	1.75483	0.1124	0.06405	0.15131	0.11895	0.11966	0.11188	0.11227	0.11745	0.09443	0.09614	0.11938	0.08257	0.07078	0.06808	0.04921	0.06997	0.06263	0.06686	0.06844	0.06385	0.05588	0.06485
3-Deoxyhexitol	387	22.28	231	805.272	1.08659	4.5e-06	9.8e-06	1.74416	0.02392	0.01371	0.03362	0.02658	0.02561	0.02284	0.02407	0.02531	0.01866	0.02019	0.02532	0.01699	0.01677	0.01384	0.01221	0.01545	0.01359	0.01441	0.01452	0.01319	0.01099	0.01217
Digalacturonic Acid	291	18.33	117	765.817	1.03704	5.9e-06	1.2e-05	1.74162	0.01362	0.00782	0.01821	0.01616	0.01485	0.01277	0.013	0.01442	0.01038	0.01096	0.01455	0.01091	0.0104	0.00895	0.007	0.00926	0.00784	0.0079	0.00819	0.00685	0.00562	0.00621
Gamma-Tocopherol	341	20.46	238	628.067	1.06069	6.2e-06	1.3e-05	1.73957	0.00407	0.00234	0.00531	0.00446	0.00445	0.00373	0.004	0.00436	0.00319	0.0036	0.00478	0.00282	0.00224	0.00221	0.00149	0.00291	0.00279	0.00254	0.00264	0.00257	0.00189	0.00212
Guanosine	399	22.93	245	801.512	1.10434	2.7e-06	6.7e-06	1.73451	1.17292	0.67622	1.65012	1.27521	1.25447	1.11189	1.19191	1.21941	0.90412	0.98481	1.2653	0.87193	0.80122	0.70337	0.66145	0.72912	0.65773	0.69673	0.66918	0.63053	0.57472	0.63818
Glutamine Dehydrated	7	5.79	139	614.157	1.0992	6.5e-07	2e-06	1.73135	0.0015	0.00087	0.00189	0.0017	0.00169	0.00143	0.00144	0.00156	0.00133	0.00132	0.00158	0.00111	0.00087	0.00091	0.00055	0.00107	0.00093	0.00094	0.00097	0.00084	0.00071	0.0009
Spermidine	648	31.56	144	653.504	1.06751	9e-06	1.7e-05	1.69868	0.37385	0.22008	0.53175	0.40658	0.40731	0.34134	0.36356	0.40147	0.27264	0.31368	0.4063	0.29387	0.25426	0.22886	0.17427	0.25199	0.22252	0.23546	0.23658	0.21235	0.18238	0.20217
Oleic Acid	71	8.93	168	658.1	1.11034	8.1e-07	2.4e-06	1.68371	0.00137	0.00082	0.00177	0.00153	0.00138	0.00137	0.00135	0.0015	0.0011	0.0012	0.00148	0.00105	0.0009	0.00079	0.00064	0.001	0.00083	0.00089	0.00088	0.0008	0.0007	0.00074
Metharbital	6	5.72	160	738.101	1.15162	1.7e-07	6.4e-07	1.6814	0.00196	0.00116	0.00262	0.00195	0.00194	0.00199	0.00205	0.00193	0.00161	0.00171	0.00216	0.00161	0.00129	0.00119	0.00111	0.00119	0.0011	0.00121	0.00119	0.00114	0.00102	0.00121
Maltotriose	369	21.53	204	900.286	1.06733	7.3e-06	1.4e-05	1.67496	0.03062	0.01828	0.04276	0.03304	0.03283	0.02859	0.03071	0.03273	0.02347	0.02571	0.03336	0.023	0.02246	0.01871	0.0163	0.02073	0.01832	0.01891	0.0189	0.01781	0.01447	0.01619
Lysine	423	24.18	174	848.019	1.15147	6.2e-08	2.6e-07	1.65719	6.39867	3.86117	8.27605	6.85356	6.76499	6.17237	6.40841	6.45019	5.2732	5.63369	6.59357	5.56067	4.42265	3.81314	3.35279	4.11892	3.77236	4.07285	4.04632	3.83226	3.36503	3.81534
N-Methylalanine	61	8.67	130	947.398	1.07015	6.9e-06	1.3e-05	1.65098	0.07843	0.04751	0.10801	0.08529	0.0823	0.07499	0.07769	0.0841	0.06119	0.06727	0.08607	0.05743	0.05714	0.0497	0.04087	0.05471	0.04764	0.04867	0.04866	0.04619	0.03795	0.04354
Sarcosine	47	8.09	116	706.923	1.07768	3.2e-06	7.6e-06	1.64083	0.00922	0.00562	0.01226	0.01008	0.00955	0.00907	0.00923	0.00985	0.00721	0.00792	0.00988	0.00718	0.0065	0.00544	0.00399	0.00668	0.00573	0.00596	0.00603	0.00561	0.00473	0.00552
Homoserine	186	14.16	218	866.531	1.08245	5.6e-06	1.2e-05	1.63833	0.07424	0.04532	0.10338	0.07984	0.07785	0.07001	0.07462	0.07914	0.05672	0.06294	0.08051	0.05743	0.05279	0.04726	0.04029	0.05049	0.04514	0.04661	0.04657	0.04356	0.03842	0.04204
Cerotinic Acid	609	30.34	117	606.683	1.07409	8.7e-06	1.6e-05	1.63439	0.03122	0.0191	0.04201	0.034	0.03433	0.02915	0.03204	0.0325	0.0247	0.02661	0.03448	0.02238	0.01868	0.01663	0.01396	0.02195	0.02036	0.02203	0.02051	0.02036	0.01696	0.01959
Alpha Tocopherol	724	33.85	221	509.495	1.02214	3.4e-06	8e-06	1.62593	0.01225	0.00753	0.01662	0.01085	0.01305	0.01183	0.01092	0.01168	0.01095	0.01137	0.01197	0.01326	0.01052	0.00872	0.00864	0.00803	0.00681	0.00678	0.00661	0.00711	0.00573	0.00638
Oxoproline	136	12.35	156	899.905	1.06678	3.7e-06	8.4e-06	1.62401	0.10815	0.0666	0.13533	0.12281	0.11624	0.10522	0.10648	0.11592	0.0842	0.09355	0.12144	0.08035	0.08397	0.06881	0.05375	0.07671	0.06677	0.06913	0.06816	0.06491	0.05346	0.0603
Pipecolic Acid	85	9.56	156	825.953	1.05846	9.7e-06	1.8e-05	1.62057	0.02603	0.01606	0.03529	0.02849	0.02738	0.02474	0.02555	0.0282	0.02027	0.02195	0.02904	0.0194	0.01823	0.01648	0.0126	0.01918	0.01658	0.01674	0.01696	0.01587	0.01283	0.01517
Proline	106	11.05	142	958.89	1.10928	1.4e-06	3.9e-06	1.60736	2.00134	1.24511	2.66907	2.15042	2.11507	1.92343	1.99691	2.0674	1.65423	1.77072	2.12427	1.54187	1.45169	1.25544	1.0503	1.37991	1.23718	1.30117	1.28019	1.23122	1.05893	1.20509
5,6-Dihydrouracil	310	19.15	243	691.273	1.05449	8.4e-07	2.5e-06	1.60394	0.01107	0.0069	0.01307	0.01144	0.01188	0.01076	0.01088	0.01142	0.00966	0.00998	0.01163	0.00994	0.00458	0.00634	0.00425	0.00771	0.0077	0.00842	0.00806	0.00809	0.00661	0.00723
Pinitol	160	13.25	261	664.181	1.0606	1.1e-05	1.9e-05	1.58856	0.0007	0.00044	0.00097	0.00079	0.00073	0.00065	0.00072	0.00074	0.00056	0.00059	0.00074	0.00053	0.00054	0.00046	0.00041	0.00048	0.00043	0.00044	0.00047	0.00041	0.00036	0.00041
Beta-Glutamic Acid	185	14.13	117	719.996	1.02746	2.6e-05	4.5e-05	1.58168	0.00916	0.00579	0.01296	0.00962	0.0093	0.00879	0.00897	0.00998	0.00709	0.00804	0.01007	0.00675	0.00706	0.00642	0.00543	0.0066	0.0057	0.00567	0.00599	0.00541	0.00458	0.00505
Gluconic Acid	457	25.52	198	691.954	1.00398	5.6e-05	9.3e-05	1.57915	0.02193	0.01388	0.0306	0.02467	0.0232	0.02018	0.02146	0.02389	0.01648	0.01876	0.02434	0.01569	0.01663	0.01395	0.01129	0.01693	0.01405	0.01457	0.01466	0.01342	0.01084	0.01249
Dodecanoic Acid, Isopropanol Ester	97	10.15	102	749.817	1.15828	9.9e-09	5.9e-08	1.57314	0.11622	0.07388	0.13317	0.12632	0.12455	0.11783	0.11905	0.11318	0.10883	0.1091	0.1128	0.09735	0.07445	0.07332	0.05187	0.07669	0.07124	0.08039	0.07619	0.07833	0.07179	0.08448
1,2-Dihydroxycylohexane	40	7.75	258	764.63	1.0964	5.6e-06	1.2e-05	1.57268	0.33779	0.21479	0.4716	0.30751	0.38947	0.3222	0.33679	0.34721	0.30256	0.28678	0.32277	0.29107	0.24036	0.18351	0.17766	0.2174	0.20877	0.22406	0.20995	0.22115	0.20164	0.2634
4-Aminobenzoicacid	274	17.72	266	728.13	1.02606	2.5e-05	4.4e-05	1.57002	0.05865	0.03736	0.08016	0.06361	0.06237	0.05567	0.05876	0.0632	0.04504	0.05022	0.0651	0.04241	0.0451	0.03841	0.03231	0.04252	0.03795	0.03925	0.03938	0.03641	0.02954	0.03272
Kynurenic Acid	25	6.99	225	645.373	1.04857	9.3e-07	2.7e-06	1.56644	0.0032	0.00205	0.00337	0.00344	0.00343	0.00325	0.00309	0.0031	0.00323	0.00295	0.0032	0.00298	0.00148	0.00154	0.00121	0.00226	0.00228	0.00243	0.00217	0.00237	0.00208	0.00264
Glycolic Acid	26	7.07	147	991.239	1.05268	1.8e-05	3.1e-05	1.56062	0.14637	0.09379	0.20251	0.15901	0.15364	0.14249	0.14495	0.15538	0.11601	0.12486	0.15951	0.10532	0.10911	0.09623	0.08658	0.10537	0.09253	0.09566	0.09327	0.09057	0.07713	0.0914
Tryptophan	554	28.78	202	818.628	1.06371	6.4e-06	1.3e-05	1.55681	6.10474	3.92131	8.15828	6.62302	6.52787	5.81012	6.10234	6.36225	4.81642	5.33801	6.54039	4.76875	4.80039	3.98658	3.4361	4.35103	3.84135	4.05798	4.05754	3.81555	3.20568	3.66086
2,4-Diaminobutyric Acid	150	12.87	174	856.344	1.01982	3.2e-05	5.5e-05	1.54831	0.02393	0.01546	0.03287	0.02602	0.02532	0.02255	0.02384	0.0258	0.01804	0.02031	0.02655	0.01804	0.01817	0.01587	0.01331	0.01827	0.01559	0.01608	0.01614	0.01491	0.01248	0.01376
Allantoic Acid	147	12.78	102	740.095	1.09132	1.7e-06	4.4e-06	1.51041	0.13734	0.09093	0.17405	0.14846	0.14544	0.13137	0.13609	0.1424	0.11379	0.12386	0.14665	0.11134	0.09885	0.08835	0.06812	0.1026	0.09367	0.09756	0.0968	0.09157	0.08093	0.09087
Glucose	295	18.54	276	574.236	1.01198	2.3e-05	4e-05	1.49835	0.00435	0.0029	0.00581	0.00463	0.00451	0.00415	0.00446	0.0046	0.00331	0.00369	0.00486	0.00347	0.0034	0.00317	0.00292	0.00325	0.00285	0.00298	0.0029	0.00273	0.00235	0.00248
Glucosaminic Acid	148	12.79	87	729.732	1.08967	1.9e-06	4.9e-06	1.48202	0.05584	0.03768	0.07084	0.05988	0.05929	0.05377	0.05583	0.05744	0.04636	0.04977	0.05915	0.04609	0.04118	0.03681	0.02905	0.04215	0.03832	0.04019	0.03969	0.03805	0.03377	0.03757
2-Deoxytetronic Acid	174	13.78	147	874.67	1.03327	2.5e-05	4.4e-05	1.48043	0.00871	0.00588	0.01172	0.00951	0.00885	0.00816	0.0084	0.00913	0.00702	0.00793	0.00973	0.00664	0.00658	0.00577	0.00518	0.00703	0.00593	0.00611	0.00614	0.00567	0.00477	0.00565
Alanine	36	7.54	147	909.041	1.10053	1.8e-06	4.7e-06	1.47657	2.51113	1.70066	3.23412	2.69841	2.64009	2.48348	2.48739	2.54533	2.15078	2.25469	2.59789	2.01913	1.93215	1.68225	1.40106	1.83453	1.67758	1.77157	1.7299	1.70178	1.50092	1.77481
Threonine	151	12.89	117	935.915	1.04837	7.1e-06	1.4e-05	1.47104	0.00544	0.0037	0.00692	0.00603	0.00567	0.00516	0.00519	0.00543	0.00419	0.00521	0.006	0.00458	0.00416	0.00376	0.00297	0.00425	0.00393	0.00406	0.00381	0.00342	0.0033	0.00332
Isoleucine	105	10.97	158	939.887	1.06664	6.4e-06	1.3e-05	1.39745	2.56138	1.83289	3.26437	2.74385	2.70846	2.4823	2.56286	2.60235	2.1916	2.31345	2.66906	2.07548	2.12227	1.82567	1.61178	1.97384	1.78642	1.9009	1.85792	1.81677	1.61241	1.8209
Serotonin	173	13.73	174	882.26	1.06213	1.4e-06	4e-06	1.37292	0.23344	0.17004	0.28961	0.22772	0.24399	0.22807	0.24554	0.22768	0.22188	0.21165	0.22213	0.21617	0.20681	0.1836	0.17864	0.16265	0.14173	0.16968	0.16176	0.16302	0.15793	0.17453
Pyruvic Acid	16	6.37	207	770.713	1.05488	2.8e-06	6.9e-06	1.34587	0.01784	0.01326	0.02079	0.01854	0.01831	0.01718	0.01799	0.01757	0.01668	0.01688	0.01811	0.01638	0.01258	0.01173	0.00928	0.01358	0.01384	0.01435	0.01431	0.01438	0.01301	0.01553
Alkane	628	30.9	85	550.698	1.05273	1.6e-05	2.9e-05	0.68414	0.00536	0.00783	0.00621	0.00619	0.00462	0.00438	0.00613	0.00517	0.00524	0.00589	0.00505	0.00472	0.01078	0.00773	0.00748	0.0074	0.00692	0.00756	0.00834	0.00689	0.00702	0.00819
Aspartic Acid	226	15.78	232	865.261	1.04595	0.00178	0.00227	0.4521	0.18074	0.39977	0.12435	0.14394	0.14631	0.13079	0.13972	0.09468	0.10256	0.12078	0.09579	0.70844	0.45885	0.43189	0.35298	0.41968	0.38776	0.40417	0.39825	0.39052	0.36061	0.39304
3'-Adenylic Acid	746	34.84	230	761.623	1.03467	0.01195	0.01397	0.39392	0.01711	0.04344	0.01926	0.00805	0.00896	0.00574	0.00517	0.00559	0.00513	0.00617	0.00663	0.10043	0.05184	0.04282	0.04023	0.04579	0.04267	0.04342	0.0424	0.04184	0.03913	0.04426
Uric Acid	507	27.28	441	764.825	1.10323	0.00286	0.00358	0.28827	0.00668	0.02316	0.00288	0.00177	0.0021	0.00165	0.00189	0.00176	0.00146	0.00173	0.00199	0.04953	0.0254	0.02374	0.02193	0.02345	0.02256	0.02341	0.02326	0.02202	0.02121	0.02463
Adenosine	688	32.68	207	619.944	1.21613	1.6e-11	1.9e-10	0.28561	0.00149	0.00523	0.0018	0.00229	0.00105	0.00156	0.00132	0.00142	0.00104	0.00137	0.00126	0.00185	0.00621	0.00513	0.00548	0.00583	0.00483	0.00524	0.00617	0.00454	0.00412	0.00477
Glutamic Acid	279	17.91	246	893.721	1.13708	0.00013	0.0002	0.20755	0.12084	0.5822	0.03682	0.02824	0.02835	0.02527	0.02808	0.02779	0.01864	0.0258	0.0285	0.96089	0.68629	0.64089	0.57384	0.6291	0.57751	0.57966	0.57471	0.54544	0.4878	0.52675
Serine	132	12.26	204	933.633	1.17393	2.1e-08	1.1e-07	0.18798	0.16743	0.89068	0.12659	0.09831	0.096	0.08725	0.09362	0.09479	0.06844	0.08078	0.09694	0.83157	1.00945	0.91799	0.80313	0.9421	0.86596	0.91576	0.90445	0.87183	0.79604	0.8801
Glyceric Acid	113	11.64	147	932.882	1.23754	7.3e-16	3.8e-14	0.1856	0.01571	0.08463	0.02129	0.01666	0.01709	0.01471	0.01598	0.01765	0.012	0.0127	0.01641	0.01259	0.10008	0.08869	0.0825	0.09206	0.08313	0.08531	0.08343	0.08063	0.07153	0.07894
Melibiose	411	23.48	204	634.94	1.00476	0.00473	0.00584	0.16022	0.01796	0.11207	0.02557	0.01983	0.01906	0.01727	0.01812	0.01955	0.01339	0.0151	0.02055	0.01112	0.03715	0.04718	0.15189	0.27687	0.04572	0.1997	0.22391	0.02977	0.05664	0.05187
2'-Deoxyguanosine	717	33.66	280	751.678	1.24151	1.1e-13	1.8e-12	0.1567	0.00153	0.00974	0.00197	0.00137	0.00191	0.00156	0.00109	0.00124	0.00158	0.0015	0.00109	0.00195	0.01274	0.00979	0.00897	0.01044	0.00905	0.01012	0.00995	0.00946	0.00817	0.00869
Norleucine	448	25.28	158	727.352	1.24371	9e-14	1.5e-12	0.15458	0.01722	0.11141	0.02174	0.01942	0.01664	0.01697	0.01608	0.01833	0.01285	0.01433	0.01976	0.01611	0.14088	0.11979	0.10563	0.12693	0.10617	0.10938	0.11115	0.10399	0.08859	0.10161
2,6-Diaminopimelic Acid	376	21.82	158	764.562	1.17578	1.4e-10	1.4e-09	0.1492	0.00859	0.0576	0.0066	0.00549	0.00472	0.01721	0.00452	0.00478	0.01331	0.01549	0.00529	0.00853	0.07807	0.07065	0.06039	0.06295	0.0525	0.05556	0.05664	0.05093	0.04256	0.04573
Putrescine	370	21.59	174	874.646	1.20874	1.5e-09	1.2e-08	0.14731	0.19671	1.33533	0.20965	0.13492	0.13884	0.12322	0.13836	0.13918	0.09788	0.10523	0.13773	0.74213	1.86332	1.55943	1.54282	1.37675	1.16208	1.28759	1.27081	1.1685	1.0109	1.11107
Ornithine	276	17.81	142	914.957	1.22463	1.1e-10	1.1e-09	0.13272	0.11268	0.84896	0.14359	0.14199	0.11381	0.10324	0.10139	0.11087	0.07986	0.10056	0.11577	0.11567	0.75238	0.72623	0.48749	1.06786	0.97581	0.98107	1.01359	0.90262	0.74132	0.8412
Citrulline	384	22.19	157	893.073	1.24526	4e-14	8.5e-13	0.12586	0.02663	0.21161	0.03142	0.0301	0.02804	0.0252	0.02475	0.02747	0.01991	0.02378	0.02888	0.02678	0.24531	0.21524	0.17296	0.24645	0.21724	0.22317	0.23264	0.20419	0.16796	0.19089
L-Dopa	468	25.88	218	711.087	1.21255	1.8e-12	2.6e-11	0.12253	0.00337	0.02754	0.00345	0.00225	0.00187	0.00221	0.00246	0.00261	0.00163	0.00173	0.00203	0.01351	0.03278	0.02862	0.02694	0.02973	0.02561	0.02884	0.02865	0.02601	0.02294	0.02531
Inosine	674	32.33	217	761.934	1.16779	2.4e-08	1.2e-07	0.09755	0.01849	0.18957	0.00654	0.00214	0.00149	0.00134	0.00139	0.00162	0.00125	0.00213	0.00112	0.16589	0.23987	0.19739	0.17012	0.21522	0.18253	0.19534	0.1955	0.18169	0.14912	0.16889
Ketodeoxyhexonate	325	19.75	144	821.917	1.23831	7.6e-14	1.4e-12	0.08592	0.00333	0.03875	0.00353	0.00522	0.00336	0.00307	0.00265	0.00332	0.00262	0.00365	0.00326	0.00263	0.04625	0.04082	0.03337	0.04583	0.04062	0.04023	0.04105	0.03666	0.02987	0.03281
Maltotriitol	502	27.07	156	653.117	1.19121	4.4e-08	2.1e-07	0.06758	0.03943	0.58348	0.0584	0.04051	0.04159	0.03469	0.04124	0.04139	0.02927	0.03467	0.04215	0.03043	0.80681	0.71609	0.62911	0.68237	0.59058	0.09741	0.66316	0.58184	0.50502	0.56244
Uridine	641	31.26	217	853.499	1.19594	1e-11	1.3e-10	0.05622	0.05192	0.92347	0.03125	0.01304	0.01038	0.00901	0.00872	0.00858	0.00656	0.0083	0.0093	0.41403	1.14126	0.95428	0.78627	1.08367	0.91803	0.96183	0.9666	0.88717	0.72344	0.81215
Adrenaline	386	22.26	116	734.148	1.09276	1.1e-15	4.6e-14	0.05359	0.00368	0.06872	0.00404	0.00851	0.00382	0.0038	0.00038	0.00327	0.0054	0.00686	0.00047	0.00029	0.07985	0.07156	0.05767	0.07565	0.06887	0.07239	0.07337	0.06709	0.05719	0.06358
Trans-4-Hydroxy-L-Proline	454	25.44	158	780.067	1.25057	3.3e-15	1.2e-13	0.04498	0.00868	0.19289	0.01141	0.00751	0.00688	0.00772	0.00741	0.00782	0.00567	0.00616	0.00718	0.019	0.23476	0.19768	0.17002	0.21928	0.19357	0.19825	0.20272	0.1834	0.15379	0.17541
N-Acetyl-D-Tryptophan	662	31.96	317	612.404	1.24498	6.1e-14	1.2e-12	0.04404	0.00192	0.04362	0.00212	0.00114	0.00161	0.00138	0.00224	0.00161	0.00132	0.00122	0.00146	0.00512	0.05089	0.04565	0.03386	0.05178	0.04403	0.04693	0.04793	0.04218	0.03483	0.03809
Alanine-Alanine	319	19.51	116	840.567	1.24343	3.5e-14	8e-13	0.02866	0.00175	0.06113	0.00131	0.00114	0.00128	0.00115	0.00124	0.00112	0.00097	0.00115	0.00107	0.0071	0.06953	0.06469	0.05173	0.07339	0.06413	0.06472	0.06605	0.05905	0.04706	0.05099
1-Methylinosine	377	21.84	144	667.378	1.25349	1e-14	3.2e-13	0.0252	0.00266	0.1055	0.00306	0.0023	0.00281	0.00242	0.0024	0.00232	0.00207	0.00201	0.00254	0.00466	0.12592	0.11018	0.0881	0.12259	0.10696	0.11143	0.11255	0.10269	0.08287	0.09174
Saccharopine	407	23.35	319	699.715	1.24883	4.6e-18	3e-16	0.00451	0.00096	0.21211	0.00131	0.00087	0.00097	0.00097	0.00096	0.00098	0.00082	0.00085	0.00106	0.00078	0.24269	0.21222	0.18742	0.22993	0.21203	0.22416	0.22046	0.20954	0.17941	0.20325
Tyrosine	427	24.47	218	868.974	1.22532	3e-18	2.6e-16	0.00319	0.03335	10.4635	0.10886	0.00936	0.0094	0.00931	0.00868	0.06893	0.00798	0.0076	0.07834	0.02503	12.1556	10.3251	9.11132	11.2131	10.1842	10.9029	10.8392	10.3797	9.12061	10.4033
Lactobionic Acid	413	23.58	319	717.76	1.24395	1.4e-18	1.8e-16	0.00091	0.00616	6.7603	0.01534	0.00662	0.00526	0.00717	0.00551	0.00597	0.00161	0.00164	0.00644	0.00608	6.51327	6.89191	5.88321	6.8836	6.41008	7.19011	6.82953	6.80132	6.23938	7.96062
N-Acetylputrescine	420	23.96	319	761.177	1.25084	3.8e-19	9.7e-17	0.00067	0.00258	3.87396	0.00568	0.00223	0.00209	0.00263	0.00195	0.00223	0.00151	0.00221	0.00202	0.00321	4.45603	3.82413	3.39012	4.05234	3.76217	4.07329	3.94514	3.81048	3.48982	3.93605
